# Supplementary material for: Psychological Impact of TP53-Variant-Carrier Newborns and Counselling on Mothers: A Pediatric Surveillance Cohort
Source: Cancers (Basel). 2022 Jun 15;14(12):2945. doi: 10.3390/cancers14122945 (PMC9221115; doi:10.3390/cancers14122945)
Supplement: Supplementary file 1 [file cancers-14-02945-s001.zip]

Archive with 1 entries (1 files):
- cancers-1724527-supplementary.pdf
